# Supplementary material for: Diagnostic Efficacy of Plasma-Based Real-Time PCR for Schistosomiasis Japonica in Mice before and after Treatment with Praziquantel
Source: Animals (Basel). 2023 Sep 29;13(19):3068. doi: 10.3390/ani13193068 (PMC10571565; doi:10.3390/ani13193068)
Supplement: Supplementary file 1 [file animals-13-03068-s001.zip]

Archive with 1 entries (1 files):
- animals-2618566-supplementary.xlsx
