# Supplementary material for: Diagnostic Efficacy of Plasma-Based Real-Time PCR for Schistosomiasis Japonica in Mice before and after Treatment with Praziquantel
Source: Animals (Basel). 2023 Sep 29;13(19):3068. doi: 10.3390/ani13193068 (PMC10571565; doi:10.3390/ani13193068)
Supplement: Supplementary file 1 [file animals-13-03068-s001.zip › animals-2618566-supplementary.xlsx]

## Sheet: 10 cercariae
The detection of each mouse infected with 10 cercariae at the sixth week after PZQ treatment by ELISA
BALB/c mice	6 w
1	-
2	+
3	+
4	+
5	-
6	-
7	+
8	+
9	+
10	-
11	+
12	+
13	-
14	+
15	+
16	-
17	+
18	+
19	-
20	-
21	+
22	+
23	+
positive rate	65.2%(15/23)

## Sheet: 40 cercariae
The detection of each mouse infected with 40 cercariae at the sixth week after PZQ treatment by ELISA
BALB/c mice	6 w
1	+
2	+
3	+
4	-
5	+
6	+
7	+
8	+
9	+
10	+
11	+
12	+
13	+
14	+
15	+
positive rate	93.3%(14/15)
